# Supplementary material for: On the Relationship between Diabetes and Obstructive Sleep Apnea: Evolution and Epigenetics
Source: Biomedicines. 2022 Mar 14;10(3):668. doi: 10.3390/biomedicines10030668 (PMC8945691; doi:10.3390/biomedicines10030668)
Supplement: Supplementary file 1 [file biomedicines-10-00668-s001.zip]

Archive with 1 entries (1 files):
- Table S1-xml_SMJ.xlsx
