# Supplementary material for: On the Relationship between Diabetes and Obstructive Sleep Apnea: Evolution and Epigenetics
Source: Biomedicines. 2022 Mar 14;10(3):668. doi: 10.3390/biomedicines10030668 (PMC8945691; doi:10.3390/biomedicines10030668)
Supplement: Supplementary file 1 [file biomedicines-10-00668-s001.zip › Table S1-xml_SMJ.xlsx]

## Sheet: Sup table
Gene	Gene product	notes	associated RNA	Tissue/cell/etc	model organism/state	generation tested for epigenetic marks	Associated condition	described in paper as	Specific [epigenetic] mark	original source paper	review paper
INSR		Undernutrition of pregnant subject; mark found in adult offspring			Pregnant human					[79]	[80]
Abcc4		Hypomethylation		proximal tubule cells	mice		Diabetes	diabetic nephropathy		[46]	[44]
Ace1		Increased Ace gene expression; diminished vasodilatory responses, increased ROS content		mesenteric endothelial cells	mice, CIH for the first 4 weeks of life		Sleep apnea	OSA/IHR	Hypomethylated promoter regions	[47]	[81]
adiponectin H3K9A reduced		Overnutrition in test subject; mark found in adult offspring			mouse before-during pregnancy					[48,49]	[80]
adiponectin me^		Overnutrition in test subject; mark found in adult offspring			mouse Pregnant (2nd half)-weaning					[50]	[80]
AGE		higher sugar causes ^AGE causes ^ Foxo4 ^Bcl2ll; AGE probably increases lysine acetylation of Foxo4, necessary for binding and transcription of Bcl2ll					Diabetes	Diabetes	increased expression of gene	[57]
Agt		Hypomethylation		proximal tubule cells	mice		Diabetes	diabetic nephropathy		[46]	[44]
AMP kinase		Attenuate endothelial dysfunction	miR-630	human microvascular endothelial cells	Pediatric OSA patients		Sleep apnea	IHR	downregulation of miR-630	[142]	[81]
AR		Positively correlated with AHI			Adult OSA patients		Sleep apnea	OSA/IHR	Hypermethylated promoter region (-531 CpG site)	[82]	[81]
Atg		Increased angiotensinogen (Atg) protein expression; diminished vasodilatory responses, increased ROS content		mesenteric endothelial cells	mice, CIH for the first 4 weeks of life		Sleep apnea	OSA/IHR	Hypomethylated enhancer regions	[47]	[81]
Avy		Methyl-rich diet; mark found in adult offspring			pregnant mouse				Increased methylation of Avy	[83]	[80]
Bcl2ll		higher sugar causes ^AGE causes ^ Foxo4 ^Bcl2ll; AGE probably increases lysine acetylation of Foxo4, necessary for binding and transcription of Bcl2ll					Diabetes	Diabetes	increased expression of gene	[57]
Bcl2ll		AGE causes ^ Foxo4 ^Bcl2ll					Diabetes	Diabetes	increased expression of gene	[57]
Cat		– AOE genes were analyzed (Sod1, Sod2, Cat, Txnrd2, Txnrd4, Gpx2) – Analysis of DNA methylation in AM tissues of ST-IH and LT-IH after room air recovery			– Rats exposed to IH, i.e., alternating cycles of 5% O2 for 15s and 5min of room air for 10 days (ST-IH) or 30 days (LT-IH) – Rats in the control group were exposed to alternating cycles of room air	PO	Sleep apnea	IH	– AOE mRNA levels in CB and AM of ST-IH group were nearly the same with controls, after 10 days of recovery – AOE genes were reduced in CBs of LT-IH rodents after 30 days of recovery – AM displayed reduced expression of Sod1, Sod 2, Txnrd2, and Prdx4 vs. controls – ST-IH no changes in DNA methylation of AOE genes – LT-IH increased DNA methylation of Sod1, Sod2, Txnrd2, Prdx4 after 30 days of reco…	[84]	[85]
CCL2		Attenuate insulin resistance	miR-452		mouse 3T3-L1 and human SW872 adipocytes, IHR		Sleep apnea	IHR	downregulation of miR-452	[120]	[81]
CCL2 (MCP-1/JE)		Increased expression					Sleep apnea	Sleep apnea (CIH in animals)	IL-1α, IL-1β, IL-4, IL-6, and IL-13, periostin, CCL2 (MCP-1/JE) increased	[86]
CDH23		Undernutrition of pregnant subject; mark found in adult offspring			Pregnant human					[79]	[80]
CLOCK, BMAL1, PER2 me in blood		Overnutrition in test subject; mark found in adult offspring			Human					[87]	[80]
CNP		Increased NPR2 and CNP protein expressions; negatively correlated with Epworth Sleepiness Scale			Adult OSA patients with excessive daytime sleepiness		Sleep apnea	OSA/IHR	Hypomethylated promoter region (-608/-618 CpG sites)	[82]	[81]
Col 1α2			miR-192	glomeruli	of diabetic mice and in mouse mesangial cells		Diabetes	diabetic nephropathy	Increased miR-192, miR-200b and miR-200c	[88,89]	[44]
Col 1α2			miR-200b		glomeruli of diabetic mice and in mouse mesangial cells		Diabetes	diabetic nephropathy	Increased miR-192, miR-200b and miR-200c	[88,89]	[44]
Col 1α2			miR-200c		glomeruli of diabetic mice and in mouse mesangial cells		Diabetes	diabetic nephropathy	Increased miR-192, miR-200b and miR-200c	[88,89]	[44]
Col4α1			miR-192		glomeruli of diabetic mice and in mouse mesangial cells		Diabetes	diabetic nephropathy	Increased miR-192, miR-200b and miR-200c	[88,89]	[44]
Col4α1			miR-200b		glomeruli of diabetic mice and in mouse mesangial cells		Diabetes	diabetic nephropathy	Increased miR-192, miR-200b and miR-200c	[88,89]	[44]
Col4α1			miR-200c		glomeruli of diabetic mice and in mouse mesangial cells		Diabetes	diabetic nephropathy	Increased miR-192, miR-200b and miR-200c	[88,89]	[44]
COLIVA1		Hypomethylation		human renal tubule	human		Diabetes	diabetic nephropathy		[90]	[44]
collagen-α1		mRNA associated w. genes significantly increased		mesangial cells	rat		Diabetes	Diabetic nephropathy	Decreased H3K9me	[91]	[44]
Cox2				in RECs			Diabetes	diabetic retinopathy	increased H3K9ac	[92]	[44]
Cox2				in RECs			Diabetes	diabetic retinopathy	Decreased H3K9me3	[92]	[44]
CPT1a		Undernutrition of pregnant subject; mark found in adult offspring			Pregnant human					[79]	[80]
CRP		summary of table 2			Obese humans	P0	Sleep apnea	OSA	increased level of CRP		[93]
CRP		"CRP and nocturnal blood pressure levels were higher in patients with hypertension than the control group."			Humans with OSA		Sleep apnea	OSA	Increased level of CRP	[94]	[93]
CRP		"Higher CRP levels in pri- mary snorers and OSAS patients compared with healthy" matched controls			Humans with OSA		Sleep apnea	OSA	Increased level of CRP		[93]
CRP		"The study showed the increase in the serum levels of ultrasensitive CRP in obese children in comparison with controls."			Humans with OSA		Sleep apnea	OSA	Increased level of CRP	[95]	[93]
CRP		"Non-obese patients with OSA had significantly higher levels of CRP as compared to those without OSA."			Humans with OSA		Sleep apnea	OSA	Increased level of CRP	[96]	[93]
CRP		"CRP levels decreased sig- nificantly after bariatric surgery (BS)"			Humans with OSA		Sleep apnea	OSA	Increased level of CRP	[97]	[93]
CRP		"CRP levels were higher in OSAHS-ED patients than control"			Humans with OSA		Sleep apnea	OSA	Increased level of CRP	[98]	[93]
CRP		"CRP increased distinctly with increased BMI and Obesity"			Humans with OSA		Sleep apnea	OSA	Increased level of CRP	[99]	[93]
CRP		"CRP was the highest in OSA patients with hypertension than con- trol group."			Humans with OSA		Sleep apnea	OSA	Increased level of CRP	[100]	[93]
CRP		"CRP levels elevated due to sleep deficiency, sleep disordered breathing, AHI."			Humans with OSA		Sleep apnea	OSA	Increased level of CRP	[101]	[93]
CRP		"Hs-CRP levels were higher in obese patients with OSA compared with Obese controls and lean controls"			Humans with OSA		Sleep apnea	OSA	Increased level of CRP	[102]	[93]
CRP		"Hs CRP levels increased in children with OSA concluding that snoring is not a determining factor for OSA"			Humans with OSA		Sleep apnea	OSA	Increased level of CRP	[103]	[93]
CRP		"Heightened CRP levels in patients with OSA syn- drome (OSAS) and Upper Airway Resistance Syndrome (UARS) compared with controls"			Humans with OSA		Sleep apnea	OSA	Increased level of CRP	[104]	[93]
CRP		"CRP levels higher in patients with OSA compared with con- trols; suggest a risk for CVD’s Severity of OSA pro- portional to CRP levels"			Humans with OSA		Sleep apnea	OSA	Increased level of CRP	[105]	[93]
CTGF		mRNA associated w. genes significantly increased		mesangial cells	rat		Diabetes	Diabetic nephropathy	Decreased H3K9me	[91]	[44]
Cyp4a10		Hypomethylation		proximal tubule cells	mice		Diabetes	diabetic nephropathy	Hypomethylation of Cyp4a10	[46]	[44]
Cyp7a1		low protein			pregnant rat	F1			decreased H3K9 Acetylation	[106]	[80]
Cyp7a1		low protein			pregnant rat	F1			increased H3K9 methylation	[106]	[80]
E-cadherin				in a proximal tubular cell line and in human kidney biopsies			Diabetes	diabetic nephropathy	Decreased miR-192	[107]	[44]
ELOVL5		Unsaturated fatty acid			adult human	F1			Increased methylation of ELOVL5	[108]	[80]
eNOS		Blood genomic DNA analyzed for epigenetic changes in the core promoter region of eNOS gene	eNOS mRNA		36 prepubertal children, with polysomnographically confirmed OSAn (n = 25) or OSAab (n = 11) and 35 children in the control group	PO	Sleep apnea	Pediatric OSA with high CRP	Hypermethylated CpG in core promoter region of eNOS gene in OSAab group; eNOS mRNA levels significantly decreased in OSAab group vs. OSAn group	[109]	[85]
eNOS		Decreased eNOS gene expression			Pediatric OSA patients with endothelial dysfunction		Sleep apnea	OSA/IHR	Hypermethylated promoter region (-171 CpG site)	[109]	[81]
eNOS gene				core promoter region (-171)			Sleep apnea	OSAab	hypermethylated CpG	[109]
ERK		Induce atrial remodeling and fibrosis	miR-21		Rats, CIH for 30 days		Sleep apnea	IHR	upregulation of miR-21	[110]	[81]
ET-1					human endothelial cells		Diabetes	macrovascular complications of diabetes	Histone acetylation	[111]	[44]
FADS2		Unsaturated fatty acid			adult human	F1			Increased methylation of FADS2	[108]	[80]
FADS2		Unsaturated fatty acid			Rat, before-during pregnancy-weaning	F1			Increased methylation of FADS2	[112]	[80]
fibrinogen		High levels					Sleep apnea	OSA	Cu, MMP-9, hsCRP and fibrinogen	[55]
FN	fibronectin		miRNA-146a	in retina and RECs			Diabetes	diabetic retinopathy	Decreased miRNA-146a	[113]	[44]
FN	fibronectin				human endothelial cells		Diabetes	macrovascular complications of diabetes	Histone acetylation	[111]	[44]
FOXO3a		Promote kidney injury	miR-155	in vitro HK-2 cells	Mice, CIH for >4 weeks		Sleep apnea	IHR	upregulation of miR-155	[74]	[81]
Foxo4		higher sugar causes ^AGE causes ^ Foxo4 ^Bcl2ll; AGE probably increases lysine acetylation of Foxo4, necessary for binding and transcription of Bcl2ll					Diabetes	Diabetes	increased expression of gene	[57]
FOXP3	scurfin	product called either FOXP3 or scurfin			children with pediatric OSA (P-OSA) and high hypersensitivity CRP	Sleep apnea	OSA (pediatric)	Hypermethylated intron1 region (mean of 11 CpG sites)		[74,114]	[51,81,85]
FOXP3		FOXP3 DNA methylation levels were closely correlated with CRP levels					Sleep apnea	OSA (pediatric)		[85]
FOXP3					– First phase: 12 children with OSA and HhsCRP or LhsCRP – Second phase: 47 children with OSA and 31 controls	PO	Sleep apnea	Pediatric OSA with high CRP		[114]	[85]
FOXP3		decreased					Diabetes	T2DM	– eNOS mRNA levels significantly decreased in OSAab group vs. OSAn group	[115]
FOXP3		Positively correlated with AHI and hypersensitivity CRP			Pediatric OSA patients with high hypersensitivity CRP		Sleep apnea	OSA/IHR	Hypermethylated intron1 region (mean of 11 CpG sites)		[81]
G6PC		low protein		liver	pregnant pig (male neonate)				decreased methylation of G6PC	[116]	[80]
GAX		Potentiate pulmonary hypertension	miR-130a		Blood of OSA patients; human umbilical vein endothelial cell		Sleep apnea	IHR	Up regulation of miR-130a	[117]	[81]
global hypermethylation in liver		Overnutrition in test subject; mark found in adult offspring			mouse Full-term pregnancy- weaning		Diabetes			[118]	[80]
GLUT4		low protein	GLUT4	skeletal muscle	Pregnant rat	F1 female D38	Diabetes	diabetes	Increase of H3 Acetylation	[119]	[80]
GLUT4		low protein	GLUT4	skeletal muscle	Pregnant rat	F1 female D38	diabetes	diabetes	Increase of H4 Acetylation	[119]	[80]
GLUT4		low protein	GLUT4	skeletal muscle	Pregnant rat	F1 female D38	diabetes	diabetes	H3K4 Methylation increase	[119]	[80]
Glut5		Hypomethylation		proximal tubule cells	mice		Diabetes	diabetic nephropathy	Hypomethylation of Glut5	[46]	[44]
Gpx2		– AOE genes were analyzed (Sod1, Sod2, Cat, Txnrd2, Txnrd4, Gpx2) – Analysis of DNA methylation in AM tissues of ST-IH and LT-IH after room air recovery			– Rats exposed to IH, i.e., alternating cycles of 5% O2 for 15s and 5min of room air for 10 days (ST-IH) or 30 days (LT-IH) – Rats in the control group were exposed to alternating cycles of room air	PO	Sleep apnea	IH	– AOE mRNA levels in CB and AM of ST-IH group were nearly the same with controls, after 10 days of recovery – AOE genes were reduced in CBs of LT-IH rodents after 30 days of recovery – AM displayed reduced expression of Sod1, Sod 2, Txnrd2, and Prdx4 vs. controls – ST-IH no changes in DNA methylation of AOE genes – LT-IH increased DNA methylation of Sod1, Sod2, Txnrd2, Prdx4 after 30 days of reco…	[84]	[85]
GSK3B		Decreased expression					Diabetes	Diabetes (animal)	HDAC4, GSK3B	[121]
Gulch					in the retina and RECs		Diabetes	diabetic retinopathy	Decreased H3K4me1, H3K4me3	[122]	[44]
Gulch					in the retina and RECs		Diabetes	diabetic retinopathy	increased H3K4me2	[122]	[44]
H3		low protein		liver	pregnant pig (male neonate)				Increased acetylation of H3	[116]	[80]
H3Ac reduced		Overnutrition in test subject; mark found in adult offspring			Rat Full-term pregnancy- weaning					[123]	[80]
H3K20		Undernutrition in test subject; mark found in F2 generation			Pregnant rat				increased incidence	[124]	[80]
H3K27		Undernutrition of pregnant subject; mark found in adult offspring			Pregnant/1st half sheep				Increased incidence	[125]	[80]
H3K27me3		Repress anti-inflammatory genes		Aortic macrophages of rats	CIH for 20 weeks		Sleep apnea	OSA	Repressive histone mark-- Increased enrichment over PPAR/RXR and LXR/RXR	[126]	[81]
H3K9		low protein		liver	pregnant pig (male neonate)				Decreased methylation of H3K9	[116]	[80]
H3K9Ac		Activate pro-inflammatory genes			Aortic macrophages of rats, CIH for 20 weeks		Sleep apnea	CIH	Active histone mark --Increased enrichment over Foxo4, Lrtm2, Gabbr2, ABca1, IL6	[126]	[81]
H3K9Ac		Undernutrition of pregnant subject; mark found in adult offspring			Pregnant/1st half sheep				Increased incidence	[125]	[80]
H3K9me^		Overnutrition in test subject; mark found in adult offspring			Rat Full-term pregnancy- weaning					[123]	[80]
H3K9me^		Overnutrition in test subject; mark found in adult offspring			mouse before-during pregnancy					[48,49]	[80]
HDAC2 (Class I HDAC)					Visceral fat of OSA patients		Sleep apnea	IHR	Up-regulated	[127]	[81]
HDAC4		Decreased expression					Diabetes	Diabetes (animal)	HDAC4, GSK3B	[121]
hsCRP		increased in men					Sleep apnea	OSA	increased hsCRP, IL-6, insulin resistance, and leptin	[51]
hsCRP		High levels					Sleep apnea	OSA	Cu, MMP-9, hsCRP and fibrinogen	[55]
hsCRP		Increased in women					Sleep apnea	OSA	hsCRP	[51]
Hsp60			miR-1		in cardiomyocytes		Diabetes	macrovascular complications of diabetes	Increased miR-1 and miR-206	[128]	[44]
Hsp60			miR-206	in cardiomyocytes			Diabetes	macrovascular complications of diabetes	Increased miR-1 and miR-206	[128]	[44]
hypothalamic GR		Undernutrition in test subject; mark found in adult offspring			Pregnant/1st half sheep				reduced methylation	[125]	[80]
IFN-gamma		increased					Diabetes	T2DM	IFN-gamma and IL-17	[115]
IGF-1		Methyl-rich diet; mark found in adult offspring			IUGR offspring, rat, adult offspring				Decreased methylation of IGF-1	[129]	[80]
IGF1 H3K4me reduced		Undernutrition of pregnant subject; mark found in adult offspring			rat pregnant/2nd half (offspring: ad libitum SC)					[130]	[80]
IGF2		Undernutrition in test subject; mark found in adult offspring			Pregnant/1st semester human				reduced methylation	[131]	[80]
IL-13		Increased expression					Sleep apnea	Sleep apnea (CIH in animals)	IL-1α, IL-1β, IL-4, IL-6, and IL-13, periostin, CCL2 (MCP-1/JE) increased	[86]
IL-17		increased					Diabetes	T2DM	IFN-gamma and IL-17	[115]
IL-1α		Increased expression					Sleep apnea	Sleep apnea (CIH in animals)	IL-1α, IL-1β, IL-4, IL-6, and IL-13, periostin, CCL2 (MCP-1/JE) increased	[86]
IL-1β		Increased expression					Sleep apnea	Sleep apnea (CIH in animals)	IL-1α, IL-1β, IL-4, IL-6, and IL-13, periostin, CCL2 (MCP-1/JE) increased	[86]
IL-4		Increased expression					Sleep apnea	Sleep apnea (CIH in animals)	IL-1α, IL-1β, IL-4, IL-6, and IL-13, periostin, CCL2 (MCP-1/JE) increased	[86]
IL-6		Inhibit inflammation	miR-365		In vitro Hepatocyte /macrophage, IHR		Sleep apnea	IHR	downregulation of miR-365	[132]	[81]
IL-6		increased in men			human		Sleep apnea	OSA	increased hsCRP, IL-6, insulin resistance, and leptin	[51]
IL-6		Increased expression					Sleep apnea	Sleep apnea (CIH in animals)	IL-1α, IL-1β, IL-4, IL-6, and IL-13, periostin, CCL2 (MCP-1/JE) increased	[86]
IL-6.		increased					Sleep apnea	OSA	IL-6.	[51]
IL-8		increased					Sleep apnea	OSA	nuclear factor-k β, TNF-α, and IL-8	[51]
IL1R2		Increased IL1R2 protein expression; negatively correlated with oxygen desaturation index			Adult OSA patients		Sleep apnea	OSA/IHR	Hypomethylated promoter region (-114 CpG site)	[82]	[81]
Insulin H3K9 me		Undernutrition in test subject; mark found in F2 generation			Pregnant rat				methylation	[124]	[80]
insulin receptor me^		Overnutrition in test subject; mark found in adult offspring			rat neonatal-weaning (D21)					[133,134]	[80]
IRF1		inconsistent					Sleep apnea	Pediatric OSA with high CRP	higher methylation	[114]
Keap1					at promoter in retina and RECs		Diabetes	diabetic retinopathy	Increased H3K4me1	[45]	[44]
Kif20b		Hypermethylation			in mice proximal tubule cells		Diabetes	diabetic nephropathy		[46]	[44]
KLF13		Undernutrition of pregnant subject; mark found in adult offspring			Pregnant human					[79]	[80]
Leptin		low protein			Pregnant mouse	F1	Diabetes		reduced leptin promoter methylation	[135]	[80]
leptin		increased in men			human		Sleep apnea	OSA	increased hsCRP, IL-6, insulin resistance, and leptin	[51]
leptin H4K20me ^		Overnutrition in test subject; mark found in adult offspring			mouse before-during pregnancy					[48,49]	[80]
leptin me reduced		Overnutrition in test subject; mark found in adult offspring			mouse Pregnant (2nd half)-weaning					[50]	[80]
liver H19		Undernutrition in test subject; mark found in F2 generation			Pregnant/E19- rats				Increased methylation	[136]	[80]
LXRame^		Overnutrition in test subject; mark found in adult offspring			mouse Full-term pregnancy- weaning					[118]	[80]
MCP-1 (monocyte chemoattractant protein-1)		Enrichment is at the promoter of proinflamatory cytokine MCP-1			kidney of diabetic (db/db) mice		Diabetes	Diabetic nephropathy	increased H3K4me1	[137]	[44]
MEG3		vitamin B-6			Human neonate, adult offspring?				increased methylation of MEG3	[138]	[80]
Met		Hypomethylation			in mice proximal tubule cells		Diabetes	diabetic nephropathy		[46]	[44]
Mfsd7 me reduced		Overnutrition in test subject; mark found in adult offspring			rat Before pregnancy(paternal only)					[139]	[80]
MIF (Macrophage inhibitory factor)		increased					Sleep apnea	OSA (Pediatric)	MIF (Macrophage inhibitory factor)	[51]
MMP-9		Induce atrial remodeling and fibrosis	miR-21		Rats, CIH for 30 days		Sleep apnea	IHR	upregulation of miR-21	[110]	[81]
MMP-9					the promoter in retina and RECs		Diabetes	diabetic retinopathy	Hypomethylation	[52]	[44]
MMP-9					at promoter in retina and RECs		Diabetes	diabetic retinopathy	increased H3K9ac	[53]	[44]
MMP-9					at promoter in retina and RECs		Diabetes	diabetic retinopathy	Decreased H3K9me2	[53]	[44]
MMP-9		High levels					Sleep apnea	OSA	Cu, MMP-9, hsCRP and fibrinogen	[55]
multiple targets, including TSPAN17		miR-378a-3p Predicts blood pressure decreases to CPAP treatment	miR-378a-3p	Plasma	OSA patients with resistant hypertension	PO	Sleep apnea	IHR	Up-regulated	[140]	[81]
NF-kB		Review article has typo, listing this as NFκ β, but the original article lists it as NFκB.			human		Sleep apnea	OSA	increased nuclear factor-kB, TNF-α, and IL-8	[75]	[51]
NF-κB				in RECs	rat		Diabetes	diabetic retinopathy	Increased miR-146, miR-155, miR-132, miR-21	[72]	[44]
NPR2		Increased NPR2 and CNP protein expressions; negatively correlated with Epworth Sleepiness Scale			Adult OSA patients with excessive daytime sleepiness		Sleep apnea	OSA/IHR	Hypomethylated promoter region (-608/-618 CpG sites)	[82]	[81]
Nrf2		Attenuate endothelial dysfunction; a transcription factor which contributes to anti-inflammatory processes	miR-630	human microvascular endothelial cells	Pediatric OSA patients		Sleep apnea	IHR	downregulation of miR-630	[141]	[81]
NRTK2		Increased expression					Diabetes	Diabetes (animal)	Ptprt, NRTK2,	[121]
Opn		deactivating histone marks increased in promoter			kidney of diabetic mice		Diabetes	Diabetic nephropathy	decreased H3K27me3	[142]	[44]
Opn		activating histone marks increased in promoter			kidney of diabetic mice		Diabetes	Diabetic nephropathy	Increased H3K9ac, H3K4me1, H3K4me3	[142]	[44]
Oxr1					in retina		Diabetes	diabetic retinopathy	Increased miR-200b	[143]	[44]
p53					in retina and RECs		Diabetes	diabetic retinopathy	Increased miRNA-34	[72]	[44]
PACT/RAX					in retina		Diabetes	diabetic retinopathy	Increased miR-29b	[144]	[44]
PAI-1					the renal glomeruli of diabetic mice		Diabetes	Diabetic nephropathy	decreased H3K9me2, H3K9me3 and H3K27me3	[145]	[44]
PAI-1					the renal glomeruli of diabetic mice		Diabetes	Diabetic nephropathy	Increased H3K9/14Ac	[145]	[44]
PAI-1		mRNA associated w. genes significantly increased			rat mesangial cells		Diabetes	Diabetic nephropathy	increased H3K4me	[91]	[44]
periostin		Increased expression					Sleep apnea	Sleep apnea (CIH in animals)	IL-1α, IL-1β, IL-4, IL-6, and IL-13, periostin, CCL2 (MCP-1/JE) increased	[86]
PGC1-α		Methyl donor-deficiency			rat, adult offspring; before-during pregnancy-weaning (D21)				decreased methylation of (d21)PGC1-α	[146]	[80]
PKCε		Promote cardiac hypertrophy	miR-31	In vitro H9c2 cardiomyocyte	IHR		Sleep apnea	IHR	upregulation of miR-31	[71]	[81]
Polg1					the promoter in retina and RECs		Diabetes	diabetic retinopathy	Hypermethylation	[147]	[44]
POMC me^		Overnutrition in test subject; mark found in adult offspring			rat Before-during pregnancy					[148]	[80]
POMC me^		Overnutrition in test subject; mark found in adult offspring			rat neonatal-weaning					[133,134]	[80]
PPARγ		Overnutrition in test subject; mark found in adult offspring			mouse				increased methylation of PPARγ	[149]	[80]
PPARγ me^		Overnutrition in test subject; mark found in adult offspring			mouse Full-term pregnancy- weaning					[118]	[80]
Prdx4		(anti-oxidant enzymes) Inhibit AOE genes, increase ROS production, exaggerate chemoreflexes of the carotid body			Rats, CIH for 30 days; neonatal rats, IH from postnatal day 1 to day 10		Sleep apnea	OSA/IHR	Hypermethylated promoter regions	[84,150]	[81]
PTEN/PI3K/AKT		Induce atrial remodeling and fibrosis	miR-21		Rats, CIH for 30 days		Sleep apnea	IHR	upregulation of miR-21	[110]	[81]
PTEN/PI3K/AKT		Induce atrial remodeling and fibrosis;	miR21		Rats, CIH for 30 days		Sleep apnea	IHR	up-regulated	[110]	[81]
Ptprt		Increased expression					Diabetes	Diabetes (animal)	Ptprt, NRTK2,	[121]
Rab3a		Increased tumor growth and invasion			Mice engrafted with TC1 epithelial lung cancer cells, CIH for 2 weeks followed by tumor engraftment for 4 weeks		Sleep apnea	OSA/IHR	Hypermethylated promoter regions	[160]	[81]
RAGE					the renal glomeruli of diabetic mice		Diabetes	Diabetic nephropathy	decreased H3K9me2, H3K9me3 and H3K27me3	[145]	[44]
RAGE					the renal glomeruli of diabetic mice		Diabetes	Diabetic nephropathy	Increased H3K9/14Ac	[145]	[44]
RARB		Hypermethylation		renal tubule	human		Diabetes	diabetic nephropathy		[90]	[44]
RETN		Attenuate insulin resistance	miR-452		mouse 3T3-L1 and human SW872 adipocytes, IHR		Sleep apnea	IHR	downregulation of miR-452	[120]	[81]
RFTN1		Undernutrition of pregnant subject; mark found in adult offspring			Pregnant human					[79]	[80]
Robo1		Potentiate apoptosis	miR-218	In vitro mice aortic endothelium	mice, IHR		Sleep apnea	IHR	upregulation of miR-218	[167]	[81]
RUNX3		Hypomethylation		renal tubule	human		Diabetes	diabetic nephropathy		[90]	[44]
SELENOP HIP/PAP		Potentiate insulin resistance	miR-203	JHH5, JHH7, and HepG2 hepatocytes	Human, IHR		Sleep apnea	IHR	downregulation of miR-203	[168]	[81]
SIRT1			miR-195	RECs	human		Diabetes	diabetic retinopathy	Increased miR-23b-3p and miR-195	[56,161]	[44]
SIRT1			miR-23b-3p	RECs	Human		Diabetes	diabetic retinopathy	Increased miR-23b-3p and miR-195	[56,161]	[44]
SIRT1 (Class III HDAC)		Repress endothelial nitric oxide synthase; negatively correlated with AHI and minimum SaO2		Peripheral blood mononuclear cells	OSA patients		Sleep apnea	IHR	Down-regulated	[58,59]	[81]
SIRT1(Sirtuin)		reduced expression					Diabetes	Diabetes		[57]
Slc2a4							Diabetes	Diabetes	Tri-methylation of Lysine-9 of histone 3	[162]
Slc3a2 me^		Overnutrition in test subject; mark found in adult offspring			rat Before pregnancy(paternal only)					[139]	[80]
Slco1a1		Hypermethylation		in mice proximal tubule cells	mice		Diabetes	diabetic nephropathy		[46]	[44]
Smad3		Attenuate aortic remodeling and sympathetic nerve sprouting	miR-145		Canines, CIH for 12 weeks		Sleep apnea	IHR	downregulation of miR-145	[163]	[81]
SMAD6		Hypermethylation		in human renal tubule	human		Diabetes	diabetic nephropathy		[90]	[44]
SMAD7		Undernutrition of pregnant subject; mark found in adult offspring			Pregnant human					[79]	[80]
Sod1		(anti-oxidant enzymes) Inhibit AOE genes, increase ROS production, exaggerate chemoreflexes of the carotid body			Rats, CIH for 30 days; neonatal rats, IH from postnatal day 1 to day 10		Sleep apnea	OSA/IHR	Hypermethylated promoter regions	[84,150]	[81]
Sod1		– AOE genes were analyzed (Sod1, Sod2, Cat, Txnrd2, Txnrd4, Gpx2) – Analysis of DNA methylation in AM tissues of ST-IH and LT-IH after room air recovery			– Rats exposed to IH, i.e., alternating cycles of 5% O2 for 15s and 5min of room air for 10 days (ST-IH) or 30 days (LT-IH) – Rats in the control group were exposed to alternating cycles of room air	PO	Sleep apnea	IH	– AOE mRNA levels in CB and AM of ST-IH group were nearly the same with controls, after 10 days of recovery – AOE genes were reduced in CBs of LT-IH rodents after 30 days of recovery – AM displayed reduced expression of Sod1, Sod 2, Txnrd2, and Prdx4 vs. controls – ST-IH no changes in DNA methylation of AOE genes – LT-IH increased DNA methylation of Sod1, Sod2, Txnrd2, Prdx4 after 30 days of reco…	[84]	[85]
Sod2		– AOE genes were analyzed (Sod1, Sod2, Cat, Txnrd2, Txnrd4, Gpx2) – Analysis of DNA methylation in AM tissues of ST-IH and LT-IH after room air recovery			– Rats exposed to IH, i.e., alternating cycles of 5% O2 for 15s and 5min of room air for 10 days (ST-IH) or 30 days (LT-IH) – Rats in the control group were exposed to alternating cycles of room air	PO	Sleep apnea	IH	– AOE mRNA levels in CB and AM of ST-IH group were nearly the same with controls, after 10 days of recovery – AOE genes were reduced in CBs of LT-IH rodents after 30 days of recovery – AM displayed reduced expression of Sod1, Sod 2, Txnrd2, and Prdx4 vs. controls – ST-IH no changes in DNA methylation of AOE genes – LT-IH increased DNA methylation of Sod1, Sod2, Txnrd2, Prdx4 after 30 days of reco…	[84]	[85]
Sod2		– DNMT mRNA levels in AM and CB and corresponding proteins were analyzed – Analysis of DNA methylation status of CpG islands in rat Sod2 and Duox2 genes		Carotid body and adrenal medula	– Rats exposed to IH, i.e., alternating cycles of 5% O2 for 15s and 21% O2 for 5min, 8hperdayfor10days – Rats in the control group were exposed to rotating cycles of room air	F1	Sleep apnea		– Rats exposed to IH had elevated levels of DNMT1, DNMT3b mRNA, protein, and significantly elevated oxidative stress (blocked by decitabine) – DNA methylation of Sod2 gene incremented 6- and 12-fold in CB and AM, respectively, in rats exposed to IH – DNA methylation of Duox2 gene was unchanged	[150]	[85]
Sod2				at promoter/enhancer in retina and RECs			Diabetes	diabetic retinopathy	decreased H3K4	[151]	[44]
Sod2				at promoter/enhancer in retina and RECs			Diabetes	diabetic retinopathy	Increased H4K20me3, H3K9ac	[151]	[44]
Sod2		(anti-oxidant enzymes) Inhibit AOE genes, increase ROS production, exaggerate chemoreflexes of the carotid body			Rats, CIH for 30 days; neonatal rats, IH from postnatal day 1 to day 10		Sleep apnea	OSA/IHR	Hypermethylated promoter regions	[84,150]	[81]
SP140		Decreased SP140 protein expression; positively correlated with Epworth Sleepiness Scale			Adult OSA patients with excessive daytime sleepiness		Sleep apnea	OSA/IHR	Hypermethylated promoter region (-194 CpG site)	[82]	[81]
Spry1			miR 29c	in kidney endothelial cells and podocytes			Diabetes	diabetic nephropathy	Increased miR-29c	[76]	[44]
Spry1		Induce atrial remodeling and fibrosis	miR-21		Rats, CIH for 30 days		Sleep apnea	IHR	upregulation of miR-21	[110]	[81]
sRAGE		low level					Sleep apnea	OSA	sRAGE	[55]
Tbrg4 me reduced		Overnutrition in test subject; mark found in adult offspring			rat Before pregnancy(paternal only)					[139]	[80]
TGF-β1			miR-192		glomeruli of diabetic mice and in mouse mesangial cells		Diabetes	diabetic nephropathy	Increased miR-192, miR-200b and miR-200c	[88,89]	[44]
TGF-β1			miR-200b		glomeruli of diabetic mice and in mouse mesangial cells		Diabetes	diabetic nephropathy	Increased miR-192, miR-200b and miR-200c	[88,89]	[44]
TGF-β1			miR-200c		glomeruli of diabetic mice and in mouse mesangial cells		Diabetes	diabetic nephropathy	Increased miR-192, miR-200b and miR-200c	[88,89]	[44]
tight junction pathways		Attenuate endothelial dysfunction	miR-630	human microvascular endothelial cells	Pediatric OSA patients		Sleep apnea	IHR	downregulation of miR-630	[141]	[81]
Tight junction: Claudin-1		Deacetylation of histone H3 and H4 and subsequent cytosine hypermethylation		in podocytes			Diabetes	diabetic nephropathy		[152]	[44]
Tight junction: Cldn18		Hypermethylation		in mice proximal tubule cells			Diabetes	diabetic nephropathy		[46]	[44]
TNF-α		Attenuate insulin resistance	miR-452		mouse 3T3-L1 and human SW872 adipocytes, IHR		Sleep apnea	IHR	downregulation of miR-452	[120]	[81]
TNF-α		increased					Sleep apnea	OSA	nuclear factor-k β, TNF-α, and IL-8	[51]
TNF-α		summary of table 3 Higher CRP levels in pri- mary snorers and OSAS patients compared with healthy matched control			Humans	P0	Sleep apnea	OSA	increased level of TNF-α		[93]
TSP-1			miR-320c	urinary exosomes	DN patients		Diabetes	diabetic nephropathy	Increased miR-320c	[153]	[44]
TXNIP		Hypomethylation of the promoter			mouse mesangial cells, human podocytes, human serum		Diabetes	diabetic nephropathy		[154,155]	[44]
TXNIP (thioredoxin-interacting protein)					promoter in mouse mesangial cells, human podocytes, human serum		Diabetes	Diabetic nephropathy	hypomethylation of the promoter	[154,155]	[44]
Txnrd2		– AOE genes were analyzed (Sod1, Sod2, Cat, Txnrd2, Txnrd4, Gpx2) – Analysis of DNA methylation in AM tissues of ST-IH and LT-IH after room air recovery			– Rats exposed to IH, i.e., alternating cycles of 5% O2 for 15s and 5min of room air for 10 days (ST-IH) or 30 days (LT-IH) – Rats in the control group were exposed to alternating cycles of room air	PO	Sleep apnea	IH	– AOE mRNA levels in CB and AM of ST-IH group were nearly the same with controls, after 10 days of recovery – AOE genes were reduced in CBs of LT-IH rodents after 30 days of recovery – AM displayed reduced expression of Sod1, Sod 2, Txnrd2, and Prdx4 vs. controls – ST-IH no changes in DNA methylation of AOE genes – LT-IH increased DNA methylation of Sod1, Sod2, Txnrd2, Prdx4 after 30 days of reco…	[84]	[85]
Txnrd2		(anti-oxidant enzymes) Inhibit AOE genes, increase ROS production, exaggerate chemoreflexes of the carotid body			Rats, CIH for 30 days; neonatal rats, IH from postnatal day 1 to day 10		Sleep apnea	OSA/IHR	Hypermethylated promoter regions	[84,150]	[81]
Txnrd4		– AOE genes were analyzed (Sod1, Sod2, Cat, Txnrd2, Txnrd4, Gpx2) – Analysis of DNA methylation in AM tissues of ST-IH and LT-IH after room air recovery			– Rats exposed to IH, i.e., alternating cycles of 5% O2 for 15s and 5min of room air for 10 days (ST-IH) or 30 days (LT-IH) – Rats in the control group were exposed to alternating cycles of room air	PO	Sleep apnea	IH	– AOE mRNA levels in CB and AM of ST-IH group were nearly the same with controls, after 10 days of recovery – AOE genes were reduced in CBs of LT-IH rodents after 30 days of recovery – AM displayed reduced expression of Sod1, Sod 2, Txnrd2, and Prdx4 vs. controls – ST-IH no changes in DNA methylation of AOE genes – LT-IH increased DNA methylation of Sod1, Sod2, Txnrd2, Prdx4 after 30 days of reco…	[84]	[85]
VEGF			miR-133	in retina and RECs			Diabetes	diabetic retinopathy	Increased miR17–5p, miR-18a, miR-20a, miR-21, miR-31 and miR-133	[72]	[44]
VEGF			miR-18a	in retina and RECs			Diabetes	diabetic retinopathy	Increased miR17–5p, miR-18a, miR-20a, miR-21, miR-31 and miR-133	[72]	[44]
VEGF			miR-20a	in retina and RECs			Diabetes	diabetic retinopathy	Increased miR17–5p, miR-18a, miR-20a, miR-21, miR-31 and miR-133	[72]	[44]
VEGF			miR-21	in retina and RECs			Diabetes	diabetic retinopathy	Increased miR17–5p, miR-18a, miR-20a, miR-21, miR-31 and miR-133	[72]	[44]
VEGF			miR-31		in retina and RECs		Diabetes	diabetic retinopathy	Increased miR17–5p, miR-18a, miR-20a, miR-21, miR-31 and miR-133	[72]	[44]
VEGF			miR17–5p	in retina and RECs			Diabetes	diabetic retinopathy	Increased miR17–5p, miR-18a, miR-20a, miR-21, miR-31 and miR-133	[72]	[44]
VEGF				human endothelial cells	human		Diabetes	macrovascular complications of diabetes	Histone acetylation	[111]	[44]
Wnt1 H4Ac reduced		Overnutrition in test subject; mark found in adult offspring			Rat Full-term pregnancy- weaning(D7)					[123]	[80]
YKL-40 (human cartilage glycoprotein)		increased					Sleep apnea	OSA	YKL-40 (human cartilage glycoprotein)	[51]
			Let-7				Fatness	Obesity			[93]
			Let-7b				Heart disease	CVD			[93]
			Let-7e				Diabetes	Diabetes			[93]
			miR-1				Heart disease	CVD			[93]
		miR-100-5p Predicts blood pressure decreases to CPAP treatment	miR-100-5p	Plasma	OSA patients with resistant hypertension		Sleep apnea	IHR	Up-regulated miR-100-5p	[140]	[81]
			miR-103				Fatness	Obesity			[93]
			miR-106b				Heart disease	CVD			[93]
			miR-107	Serum	OSA patients		Sleep apnea	IHR	down-regulated	[156]	[81]
			mir-107	Serum	OSA patients		Sleep apnea	IHR	Downregulation of miR-107	[156]	[81]
			miR-107				Diabetes	Diabetes			[93]
			miR-107				Fatness	Obesity			[93]
			miR-10a				Fatness	Obesity			[93]
			miR-122				Heart disease	CVD			[93]
			miR-122				Diabetes	Diabetes			[93]
			miR-124				Diabetes	Diabetes			[93]
			miR-125b				Fatness	Obesity			[93]
			miR-126				Heart disease	CVD			[93]
			miR-126				Diabetes	Diabetes			[93]
			miR-130				Fatness	Obesity			[93]
			miR-132				Diabetes	Diabetes			[93]
			miR-132				Fatness	Obesity			[93]
			miR-133				Heart disease	CVD			[93]
			miR-133				Diabetes	Diabetes			[93]
			miR-133a				Heart disease	CVD			[93]
			miR-134				Diabetes	Diabetes			[93]
			miR-135a				Heart disease	CVD			[93]
			miR-138				Fatness	Obesity			[93]
			miR-140-3p				Heart disease	CVD			[93]
			miR-143				Diabetes	Diabetes	low levels of miR-143		[93]
			miR-143		Obese human patients		Fatness	Obesity	low levels of miR-143	[158]	[93]
			miR-145				Heart disease	CVD			[93]
			miR-145				Diabetes	Diabetes			[93]
			miR-145				Fatness	Obesity			[93]
			miR-146				Heart disease	CVD			[93]
			miR-146a				Diabetes	Diabetes			[93]
			miR-147				Heart disease	CVD			[93]
			miR-150				Heart disease	CVD			[93]
			miR-150				Heart disease	CVD			[93]
			miR-150				Fatness	Obesity			[93]
			miR-155				Heart disease	CVD			[93]
			miR-155				Fatness	Obesity			[93]
			miR-15a				Diabetes	Diabetes			[93]
			miR-15a				Fatness	Obesity			[93]
			miR-17				Heart disease	CVD			[93]
			miR-17-5p				Diabetes	Diabetes			[93]
			miR-17-5p				Fatness	Obesity			[93]
			miR-17/92				Fatness	Obesity			[93]
			miR-181				Heart disease	CVD			[93]
			miR-181a				Diabetes	Diabetes			[93]
			miR-181a				Fatness	Obesity			[93]
			miR-184				Fatness	Obesity			[93]
			miR-187				Diabetes	Diabetes			[93]
			miR-191				Heart disease	CVD			[93]
			miR-193b				Fatness	Obesity			[93]
			miR-195				Heart disease	CVD			[93]
			miR-195				Diabetes	Diabetes			[93]
			miR-199-3p	Serum	OSA patients		Sleep apnea	IHR	down-regulated	[156]	[81]
			miR-199-3p	Serum	OSA patients		Sleep apnea	IHR	Downregulation of miR-199-3p	[156]	[81]
			miR-19a				Heart disease	CVD			[93]
			miR-200				Fatness	Obesity			[93]
		Attenuate cognitive dysfunction	miR-207		Rats, CIH for 4 weeks		Sleep apnea	IHR	downregulation of miR-207	[157]	[81]
			miR-208a/b				Heart disease	CVD			[93]
			miR-21				Heart disease	CVD			[93]
			miR-21				Diabetes	Diabetes			[93]
			miR-21				Fatness	Obesity			[93]
			miR-210				Fatness	Obesity			[93]
			miR-221				Fatness	Obesity			[93]
			miR-222				Fatness	Obesity			[93]
		Attenuate pulmonary hypertension	miR-223		Rats, CIH for 6 weeks				downregulation of miR-223	[164]	[81]
			miR-223		obese human patients		Diabetes and fatness	Diabetes and obesity	low levels of miR-223	[165]	[93]
			miR-24				Fatness	Obesity			[93]
			miR-25				Heart disease	CVD			[93]
			miR-26a-5p				Heart disease	CVD			[93]
		Promote cognitive dysfunction	miR-26b		Rats, CIH for 4 weeks		Sleep apnea	IHR	upregulation of miR-26b	[157]	[81]
			miR-26b				Diabetes	Diabetes			[93]
			miR-27				Fatness	Obesity	elevated levels of miR-27	[158]	[93]
			miR-27b				Diabetes	Diabetes			[93]
			miR-29				Diabetes	Diabetes			[93]
			miR-29a				Heart disease	CVD			[93]
			miR-30a				Heart disease	CVD			[93]
			miR-30d				Diabetes	Diabetes			[93]
			miR-30e-5p				Heart disease	CVD			[93]
			miR-31				Fatness	Obesity			[93]
			miR-320				Diabetes	Diabetes			[93]
			miR-326				Fatness	Obesity			[93]
			miR-328				Heart disease	CVD			[93]
			miR-335		obese human patients		Diabetes and fatness	Diabetes and obesity	low levels of miR-335		[93]
			miR-338-3p				Fatness	Obesity			[93]
			miR-33a/b				Diabetes	Diabetes			[93]
			miR-34a				Diabetes	Diabetes			[93]
			miR-34a				Fatness	Obesity			[93]
			miR-375				Heart disease	CVD			[93]
			miR-375				Diabetes	Diabetes			[93]
			miR-376				Diabetes	Diabetes			[93]
			miR-378				Fatness	Obesity			[93]
			miR-409-5p				Fatness	Obesity			[93]
			miR-420				Fatness	Obesity			[93]
			miR-423-5p				Heart disease	CVD			[93]
			miR-448				Fatness	Obesity			[93]
			miR-485-5p	Serum	OSA patients		Sleep apnea	IHR	Downregulation of miR-485-5p	[156]	[81]
			miR-486-3p				Heart disease	CVD			[93]
		Predict blood pressure decreases to CPAP treatment	miR-486-5p	Plasma	OSA patients with resistant hypertension		Sleep apnea	IHR	Down-regulated	[140]	[81]
		miR-486-5p Predicts blood pressure decreases to CPAP treatment	miR-486-5p	Plasma	OSA patients with resistant hypertension		Sleep apnea	IHR	downregulation of miR-486-5p	[140]	[81]
			miR-499				Heart disease	CVD			[93]
			miR-503				Diabetes	Diabetes			[93]
			miR-543				Diabetes	Diabetes			[93]
			miR-574-5p	Serum	OSA patients		Sleep apnea	IHR	upregulation of miR-574-5p	[156]	[81]
			miR-663b				Heart disease	CVD			[93]
		A marker of atherosclerosis; negatively correlated with AHI	miR-664a	Serum	OSA patients		Sleep apnea	IHR	Down regulation of miR-664a	[159]	[81]
			miR-7				Diabetes	Diabetes			[93]
			miR-758	circulating mRNAs	Obese human children and adolescents	PO	Fatness	Obesity	low levels of miR-758	[158]	[93]
			miR-9				Diabetes	Diabetes			[93]
			miR-92a				Heart disease	CVD			[93]
			miR-93				Diabetes	Diabetes			[93]
			miR-96				Diabetes	Diabetes			[93]
			miR132				Fatness	Obesity			[93]
		MiR Predicts blood pressure decreases to CPAP treatment	miR485-5p	Serum	OSA patients		Sleep apnea	IHR	downregulation of miR-486-5p	[156]	[81]
		Overnutrition in test subject; mark found in adult offspring	miRNA Let- 7c	spermatozoa	rat Before pregnancy(paternal only)				Increased expression of miRNA let-7c	[139]	[80]
							Fatness	Obesity	Increased methylation in obesity	[166]
		reduced					Sleep apnea	OSA	nitrite and nitrate		[51]
